# Supplementary material for: Treatment and Outcomes of Clostridioides difficile Infection in Switzerland: A Two-Center Retrospective Cohort Study
Source: J Clin Med. 2022 Jun 30;11(13):3805. doi: 10.3390/jcm11133805 (PMC9267637; doi:10.3390/jcm11133805)
Supplement: Supplementary file 1 [file jcm-11-03805-s001.zip]

Archive with 1 entries (1 files):
- jcm-1784237-supplementary.pdf
